# Supplementary material for: Recommended Cardiometabolic Screening Guidelines for Unhoused Adults: A Street Medicine Needs Assessment
Source: Clin Pract. 2026 Apr 17;16(4):78. doi: 10.3390/clinpract16040078 (PMC13114903; doi:10.3390/clinpract16040078)
Supplement: Supplementary file 1 [file clinpract-16-00078-s001.zip]

Archive with 3 entries (3 files):
- File S1 Primary Care Encounter Classification Schema.pdf
- File S2 Treatment Category Definitions.pdf
- File S3 Standardized Street Medicine SOAP Note Template.pdf
